# Supplementary material for: Emerging Non-Noble-Metal Atomic Layer Deposited Copper as Seeds for Electroless Copper Deposition
Source: Materials (Basel). 2024 Apr 2;17(7):1620. doi: 10.3390/ma17071620 (PMC11012310; doi:10.3390/ma17071620)
Supplement: Supplementary file 1 [file materials-17-01620-s001.zip]

Archive with 1 entries (1 files):
- materials-2883369-supplementary.pdf
